# Supplementary material for: Population of invasive group A streptococci isolates from a German tertiary care center is dominated by the hypertoxigenic virulent M1UK genotype
Source: Infection. 2023 Dec 8;52(2):667–71. doi: 10.1007/s15010-023-02137-1 (PMC10954911; doi:10.1007/s15010-023-02137-1)
Supplement: Supplementary file 1 — Supplementary file1 (ODS 36 kb) [file 15010_2023_2137_MOESM1_ESM.ods]

## Sheet: Samples
ENA title	ENA SRA accession	ENA study accession	emm type.subtype [CDC emm_typer]	Lineage	MLST sequence type [PubMLST]	AMR genes [AMRFfinderPlus]	Sample type	Clinical information	Comment
UKE22B030098	ERS16072148	PRJEB64404	emm49.8	N/A	190	catA16;mef(A);msr(D);tet(M)	Blood culture	Endocarditis, MCA infarct
UKE22B031362	ERS16072140	PRJEB64404	emm12.0	N/A	425	nd	Blood culture	Sepsis, endophtalmitis, panaritium, pneumonia
UKE22B031365	ERS16072145	PRJEB64404	emm27.6	N/A	1163	thfT	Blood culture	Septic shock, wound infection (ablatio mammae)
UKE22B032418	ERS16072154	PRJEB64404	emm87.0	N/A	62	nd	Blood culture	Sepsis following cellulitis
UKE22B032468	ERS16072151	PRJEB64404	emm66.0	N/A	44	nd	Blood culture	Ankle joint osteomyelitis with empyema and bacteriemia
UKE22B033878	ERS16072135	PRJEB64404	emm1.3	M1uk	N/A (see comment)	nd	Blood culture	Fever of unknown origin	MLST profile: gki(~4);gtr(3);murI(4);mutS(4);recP(4);xpt(2);yqiL(4)
UKE22B034541	ERS16072156	PRJEB64404	emm89.0	N/A	101	nd	Blood culture	Fever of unknown origin
UKE22B037052	ERS16072164	PRJEB64404	emm218.1	N/A	292	dfrG;tet(M)	Blood culture	Appendectomy
UKE22T004892	ERS16072159	PRJEB64404	emm89.0	N/A	101	nd	Synovial biobsy	Shoulder osteomyelitis with empyema
UKE22T004910	ERS16072125	PRJEB64404	emm1.0	M1uk	28	nd	Middle ear fluid	Otitis media
UKE22T004971	ERS16072160	PRJEB64404	emm89.0	N/A	101	nd	Tissue	Necrotic foot ulcer with abscess formation
UKE22T005248	ERS16072163	PRJEB64404	emm106.0	N/A	140	tet(M)	Abscess puncture drainage	Pyodermia
UKE22T005458	ERS16072161	PRJEB64404	emm89.8	N/A	1202	nd	Tissue	Leg ulcer
UKE22T005550	ERS16072157	PRJEB64404	emm89.0	N/A	101	nd	Retrosternal tissue	Cervical abscess, mediastinitis, necrotizing fasciitis
UKE22T005661	ERS16072121	PRJEB64404	emm1.0	M1uk	28	nd	Tissue	Pansinusitis, orbital cellulitis
UKE22T005703	ERS16072147	PRJEB64404	emm49.8	N/A	190	catA16;mef(A);msr(D);tet(M)	Tissue	Cellulitis of the hand
UKE23B000414	ERS16072129	PRJEB64404	emm1.0	M1uk	28	nd	Blood culture	Paranasal abscess, facial cellulitis
UKE23B001050	ERS16072149	PRJEB64404	emm49.8	N/A	190	catA16;mef(A);msr(D);tet(M)	Blood culture	Multiple leg and foot ulcers
UKE23B002657	ERS16072166	PRJEB64404	N/A (see comment)	N/A	403	erm(B);tet(M)	Blood culture	Erysipela	emm type: 99.8 % sequence identity to 11.8
UKE23B003895	ERS16072146	PRJEB64404	emm27.6	N/A	1163	thfT	Blood culture	Sepsis, knee empyema
UKE23B004465	ERS16072137	PRJEB64404	emm4.0	N/A	N/A (see comment)	nd	Blood culture	N/A	MLST profile: gki(5);gtr(~11);murI(8);mutS(5);recP(15);xpt(2);yqiL(1)
UKE23B005147	ERS16072132	PRJEB64404	emm1.0	M1uk	1300	nd	Blood culture	Community acquired pneumonia
UKE23B005414	ERS16072130	PRJEB64404	emm1.0	M1uk	28	nd	Blood culture	Paronychia with lymphangitis
UKE23B005849	ERS16072155	PRJEB64404	emm87.0	N/A	62	nd	Blood culture	Glabellar abscess
UKE23B010098	ERS16072122	PRJEB64404	emm1.0	M1uk	28	nd	Blood culture	Septic shock
UKE23B010870	ERS16072141	PRJEB64404	emm12.0	N/A	36	nd	Blood culture	Sepsis, pneumonie, pleural empyema
UKE23B011830	ERS16072138	PRJEB64404	emm12.0	N/A	36	nd	Blood culture	Community acquired pneumonia
UKE23B011847	ERS16072123	PRJEB64404	emm1.0	M1uk	28	nd	Blood culture	N/A
UKE23B013364	ERS16072131	PRJEB64404	emm1.0	M1uk	28	nd	Blood culture	N/A
UKE23T000006	ERS16072142	PRJEB64404	emm12.1	N/A	242	nd	Tendon biopsy	N/A
UKE23T000034	ERS16072144	PRJEB64404	emm27.6	N/A	1163	thfT	Abscess puncture drainage	Cervical abscess
UKE23T000090	ERS16072162	PRJEB64404	emm102.2	N/A	28	nd	Tissue	Abscess of the forearm
UKE23T000401	ERS16072152	PRJEB64404	emm66.0	N/A	44	nd	Muscle biopsy	SSTI/Necrotizing fasciitis
UKE23T000534	ERS16072165	PRJEB64404	N/A (see comment)	M1global	28	nd	Tissue	Orbital cellulitis	emm type: 99.4 % sequence identity to 1.29
UKE23T000820	ERS16072127	PRJEB64404	emm1.0	M1global	28	nd	Tissue	N/A
UKE23T000906	ERS16072133	PRJEB64404	emm1.134	M1uk	895	erm(B);tet(M)	Abscess puncture drainage	Wound infection
UKE23T000999	ERS16072124	PRJEB64404	emm1.0	M1uk	28	nd	Tissue	Sepsis, necrotizing fasciitis, knee arthritis
UKE23T001127	ERS16072158	PRJEB64404	emm89.0	N/A	101	nd	Abscess puncture drainage	Impetigo contagiosa
UKE23T001415	ERS16072134	PRJEB64404	emm1.20	M1uk	28	nd	Tissue	Pyodermia following necrotizing fasciitis
UKE23T001550	ERS16072128	PRJEB64404	emm1.0	M1uk	28	nd	Intraoperative swab	Meningitis following otitits media
UKE23T001696	ERS16072126	PRJEB64404	emm1.0	M1uk	28	nd	Abscess puncture drainage	Panaritium
UKE23T001712	ERS16072143	PRJEB64404	emm12.101	N/A	242	nd	Olecranon bursa biopsy	Bursitis olecrani
UKE23T001741	ERS16072153	PRJEB64404	emm77.0	N/A	399	erm(T)	Lymph node	Inguinal lymphadenitis
UKE23T001827	ERS16072150	PRJEB64404	emm53.12	N/A	11	nd	Tissue	Cellulitis of the hand with abscess formation
UKE23T001836	ERS16072139	PRJEB64404	emm12.0	N/A	36	nd	Tissue	Sepsis, gluteal cellulitis
UKE23T001933	ERS16072136	PRJEB64404	emm1.70	M1global	28	nd	Tissue	Cellulitis of the hand
UKE23T002019	ERS16072167	PRJEB64404	N/A (see comment)	N/A	11	nd	Tissue	Cellulitis of the hand	emm type: 92.1 % sequence identity to 53.1

## Sheet: Virulence profiles
Category	Virulence factor (VFID [VFDB])	Gene [VFDB]	User locus name [Chewbbaca]	Uniprot label [Chewbbaca]	NCBI GenPept accession [VFDB]	Custom annotation [Chewbbaca]	Description [VFDB]	GeneID [VFDB]	Locus label [Chewbbaca]	UKE23B010098_ERS16072122	UKE23B001050_ERS16072149	UKE23B010870_ERS16072141	UKE23B011830_ERS16072138	UKE23B011847_ERS16072123	UKE23B013364_ERS16072131	UKE23B002657_ERS16072166	UKE22B030098_ERS16072148	UKE22B031362_ERS16072140	UKE22B031365_ERS16072145	UKE22B032418_ERS16072154	UKE22B032468_ERS16072151	UKE22B033878_ERS16072135	UKE22B034541_ERS16072156	UKE22B037052_ERS16072164	UKE23B003895_ERS16072146	UKE23B000414_ERS16072129	UKE23B004465_ERS16072137	UKE23B005147_ERS16072132	UKE23B005414_ERS16072130	UKE23B005849_ERS16072155	UKE23T001127_ERS16072158	UKE23T001415_ERS16072134	UKE23T001550_ERS16072128	UKE23T001696_ERS16072126	UKE23T001712_ERS16072143	UKE23T001741_ERS16072153	UKE23T001827_ERS16072150	UKE23T001836_ERS16072139	UKE23T001933_ERS16072136	UKE23T002019_ERS16072167	UKE23T000034_ERS16072144	UKE23T000401_ERS16072152	UKE22T004892_ERS16072159	UKE22T004910_ERS16072125	UKE22T004971_ERS16072160	UKE22T005248_ERS16072163	UKE23T000534_ERS16072165	UKE22T005458_ERS16072161	UKE22T005550_ERS16072157
Adherence	C5a peptidase (VF0245)	scpA/scpB	scpA	N/A	WP_011285740	C5A peptidase	streptococcal C5a peptidase	VFG005471	wgMLST-00048256	1[7]	1[*1248]	1[8]	1[8]	1[7]	1[7]	1[93]	1[*1248]	1[8]	1[168]	1[51]	1[71]	1[7]	1[35]	1[219]	1[168]	1[7]	1[142]	1[7]	1[7]	1[51]	1[35]	1[7]	1[7]	1[7]	1[8]	1[701]	1[*1249]	1[8]	1[7]	1[*1250]	1[168]	1[71]	1[35]	1[7]	1[35]	1[189]	1[7]	1[*1251]	1[35]
Adherence	Collagen binding protein (VF1039)	cpa	ap1	pilus ancillary protein 1	WP_015055896	Ancillary protein 1 ([Falugi et al. 2008. J Infect Dis 198(12):1834-41.](https://doi.org/10.1086/593176)); the ap1 locus was divided to enable identification of variants with large size differences: GCF-000013505-protein109 for alleles with length up to 2700bp and GCF-000013545-protein113 for alleles with length greater than 2700bp.	fibronectin-binding protein GAS pilus tip adhesin	VFG005233	wgMLST-00048311	1[174]	1[80]	1[2]	1[2]	1[174]	1[174]	1[35]	1[80]	1[2]	1[62]	1[23]	1[9]	1[174]	1[17]	1[43]	1[62]	1[174]	0[LNF]	1[174]	1[174]	1[23]	1[17]	1[174]	1[174]	1[174]	1[2]	1[55]	1[ASM]	1[*360]	1[174]	1[ASM]	1[62]	1[9]	1[17]	1[174]	1[17]	0[154]	1[174]	1[*361]	1[17]
Adherence	FBPs (VF0243)	fbaA	fbaA	N/A	WP_011285739	Fibronectin-binding protein FbaA ([Yamaguchi, Terao, Kawabata. 2012. Cell Microbiol 15(4):503-11.](https://doi.org/10.1111/cmi.12083))	protein F2 like fibronectin-binding protein	VFG005203	wgMLST-00049707	1[17]	1[163]	0[LNF]	0[LNF]	1[17]	1[17]	0[296]	1[163]	0[LNF]	1[*818]	1[31]	1[*819]	1[17]	1[LNF]	1[188]	1[*818]	1[17]	1[*820]	1[17]	1[17]	1[31]	1[21]	1[17]	1[17]	1[17]	0[LNF]	1[544]	1[278]	0[LNF]	1[*821]	1[278]	1[*818]	1[*819]	1[34]	1[17]	1[34]	1[*822]	0[33]	0[*823]	1[LNF]
Adherence	FBPs (VF0243)	fbaB	N/A	N/A	WP_011106579	N/A	fibronectin-bing protein SfbII	VFG005208	N/A	0[LNF]	0[LNF]	0[LNF]	0[LNF]	0[LNF]	0[LNF]	0[LNF]	0[LNF]	0[LNF]	0[LNF]	0[LNF]	0[LNF]	0[LNF]	0[LNF]	0[LNF]	0[LNF]	0[LNF]	0[LNF]	0[LNF]	0[LNF]	0[LNF]	0[LNF]	0[LNF]	0[LNF]	0[LNF]	0[LNF]	0[LNF]	1[detected]	0[LNF]	0[LNF]	1[detected]	0[LNF]	0[LNF]	0[LNF]	0[LNF]	0[LNF]	0[LNF]	0[LNF]	0[LNF]	0[LNF]
Adherence	FBPs (VF0243)	fbp54	fbp54	Rqc2 family fibronectin-binding protein Fbp54	WP_010922232	Fibronectin-binding protein Fbp54 ([Yamaguchi, Terao, Kawabata. 2012. Cell Microbiol 15(4):503-11.](https://doi.org/10.1111/cmi.12083))	fibronectin-bing protein Fbp54	VFG000959	wgMLST-00049594	1[2]	1[78]	1[8]	1[8]	1[2]	1[2]	1[45]	1[78]	1[*412]	1[98]	1[35]	1[17]	1[2]	1[26]	1[7]	1[98]	1[2]	1[10]	1[2]	1[2]	1[35]	1[26]	1[2]	1[2]	1[2]	1[8]	1[54]	1[16]	1[8]	1[2]	1[16]	1[98]	1[17]	1[26]	1[2]	1[26]	1[74]	1[2]	1[*413]	1[26]
Adherence	FBPs (VF0243)	prtF2	prtF2	N/A	WP_002987847	Fibronectin-binding protein PrtF2; AKA pfbp; [Yamaguchi, Terao, Kawabata. 2012. Cell Microbiol 15(4):503-11.](https://doi.org/10.1111/cmi.12083)	Cna B-type domain-containing protein	VFG005199	wgMLST-00049665	0[LNF]	1[4]	1[3]	1[3]	0[LNF]	0[LNF]	1[246]	1[4]	1[3]	1[*353]	1[22]	1[27]	0[LNF]	1[*354]	1[67]	1[*353]	0[LNF]	0[LNF]	0[LNF]	0[LNF]	1[22]	1[16]	0[LNF]	0[LNF]	0[LNF]	1[3]	1[45]	0[LNF]	1[3]	0[LNF]	0[LNF]	1[*353]	1[27]	1[16]	0[LNF]	1[16]	1[41]	0[LNF]	1[LNF]	1[16]
Adherence	FBPs (VF0243)	sfbI/prtF1	prtF1	N/A	WP_011527444	Fibronectin-binding protein PrtF1; AKA sfbI; [Yamaguchi, Terao, Kawabata. 2012. Cell Microbiol 15(4):503-11.](https://doi.org/10.1111/cmi.12083)	fibronectin-binding protein PrtF1/SfbI	VFG005161	wgMLST-00048748	0[LNF]	0[LNF]	0[71]	0[71]	0[LNF]	0[LNF]	0[439]	0[LNF]	0[LNF]	1[*753]	0[58]	0[6]	0[LNF]	0[57]	0[LNF]	1[*753]	0[LNF]	0[544]	0[LNF]	0[LNF]	0[LNF]	0[57]	0[LNF]	0[LNF]	0[LNF]	0[LNF]	0[494]	0[LNF]	0[LNF]	0[LNF]	0[LNF]	1[*753]	0[6]	0[57]	0[LNF]	0[57]	0[633]	0[LNF]	1[LNF]	0[57]
Adherence	FBPs (VF0243)	sfbII/sof	sof	N/A	WP_011529066	Serum opacity factor; AKA sfbII ([Beall et al. 2000. Microbiology 146 ( Pt 5):1195-1209.](https://doi.org/10.1099/00221287-146-5-1195))	serum opacification factor	VFG005165	wgMLST-00049615	0[LNF]	0[*1564]	1[ASM]	1[ASM]	0[LNF]	0[LNF]	0[*1565]	0[*1564]	1[ASM]	0[*1566]	0[*1567]	0[*1568]	0[LNF]	0[30]	0[LNF]	0[*1566]	0[LNF]	1[2]	0[LNF]	0[LNF]	0[31]	0[30]	0[LNF]	0[LNF]	0[LNF]	1[ASM]	0[*1569]	0[LNF]	1[ASM]	0[LNF]	0[LNF]	0[*1566]	0[*1568]	0[30]	0[LNF]	0[30]	0[*1570]	0[LNF]	0[*1571]	0[30]
Adherence	FBPs (VF0243)	sfbX	sfbX	N/A	WP_011527785	Fibronectin-binding protein SfbX ([Yamaguchi, Terao, Kawabata. 2012. Cell Microbiol 15(4):503-11.](https://doi.org/10.1111/cmi.12083))	LPXTG cell wall anchor domain-containing protein	VFG005171	wgMLST-00049611	0[LNF]	1[6]	1[9]	1[3]	0[LNF]	0[LNF]	1[*487]	1[6]	1[9]	1[*488]	1[22]	0[28]	0[LNF]	1[17]	0[LNF]	1[*488]	0[LNF]	0[334]	0[LNF]	0[LNF]	1[22]	1[17]	0[LNF]	0[LNF]	0[LNF]	1[3]	1[261]	0[LNF]	1[3]	0[LNF]	0[LNF]	1[*488]	0[28]	1[17]	0[LNF]	1[17]	1[*489]	0[LNF]	1[*490]	1[17]
Adherence	GAS pili (VF0531)	fctA	tee	major pilin T3.2	WP_010921811	T antigen/fimbrial major structural protein Tee ([Steemson et al. 2014. J Med Microbiol 63(Pt 12):1670-1678.](https://doi.org/10.1099/jmm.0.080804-0)); the tee locus was divided to enable identification of variants with large size differences: GCF-000250905-protein107 for alleles with length up to 1200bp and GCF-900474455-protein131 for alleles with length greater than 1400bp.	major pilin FctA	VFG042968	wgMLST-00048453	1[144]	0[148]	0[26]	0[23]	1[144]	1[144]	0[93]	0[148]	0[26]	0[41]	0[40]	0[31]	1[144]	0[3]	0[55]	0[41]	1[144]	0[LNF]	1[144]	1[144]	0[40]	0[3]	1[144]	1[144]	1[144]	0[23]	0[6]	0[25]	0[23]	1[144]	0[25]	0[41]	0[31]	0[3]	1[144]	0[3]	0[62]	1[144]	0[*219]	0[3]
Adherence	GAS pili (VF0531)	fctB	ap2	fimbrial protein	WP_010921813	Ancillary protein 2 ([Falugi et al. 2008. J Infect Dis 198(12):1834-41.](https://doi.org/10.1086/593176)); the ap2 locus was divided to enable identification of variants with large size differences: GCF-000006785-protein107 for alleles with length up to 650bp and GCF-000013545-protein115 for alleles with length greater than 700bp.	minor pilin FctB	VFG042970	wgMLST-00046735	1[1]	0[43]	0[7]	0[7]	1[1]	1[1]	0[23]	0[43]	0[7]	0[*145]	0[24]	0[14]	1[1]	0[19]	0[14]	0[*145]	1[1]	0[LNF]	1[1]	1[1]	0[24]	0[19]	1[1]	1[1]	1[1]	0[7]	0[44]	0[9]	0[7]	1[1]	0[9]	0[*145]	0[14]	0[19]	1[1]	0[19]	0[98]	1[1]	0[107]	0[19]
Adherence	GAS pili (VF0531)	lepA	sipA1	signal peptidase-like pilus assembly factor SipA	WP_011285358	Signal peptidase I from FCT region ([Falugi et al. 2008. J Infect Dis 198(12):1834-41.](https://doi.org/10.1086/593176)); AKA lepA or lepB	signal peptidase I	VFG042967	wgMLST-00046714	1[1]	0[LNF]	0[LNF]	0[LNF]	1[1]	1[1]	0[LNF]	0[LNF]	0[LNF]	0[LNF]	0[LNF]	0[LNF]	1[1]	0[LNF]	0[LNF]	0[LNF]	1[1]	0[LNF]	1[1]	1[1]	0[LNF]	0[LNF]	1[1]	1[1]	1[1]	0[LNF]	0[LNF]	0[LNF]	0[LNF]	1[1]	0[LNF]	0[LNF]	0[LNF]	0[LNF]	1[1]	0[LNF]	0[LNF]	1[1]	0[LNF]	0[LNF]
Adherence	GAS pili (VF0531)	srtC1	srt	N/A	WP_010921812	sortase; high level of identity with sortase from pilus locus of S. dysgalactiae subsp. equisimilis	sortase	VFG042969	wgMLST-00049181	1[2]	0[LNF]	0[LNF]	0[LNF]	1[2]	1[2]	0[LNF]	0[LNF]	0[LNF]	0[LNF]	0[LNF]	0[LNF]	1[2]	0[LNF]	0[LNF]	0[LNF]	1[2]	0[LNF]	1[2]	1[2]	0[LNF]	0[LNF]	1[2]	1[2]	1[2]	0[LNF]	0[LNF]	0[LNF]	0[LNF]	1[2]	0[LNF]	0[LNF]	0[LNF]	0[LNF]	1[2]	0[LNF]	0[LNF]	1[2]	0[LNF]	0[LNF]
Adherence	Lmb (VF0275)	lmb	lmb	metal ABC transporter substrate-binding lipoprotein/laminin-binding adhesin Lmb	WP_002987954	metal ABC transporter substrate-binding lipoprotein/laminin-binding adhesin Lmb	laminin-binding surface protein	VFG005217	wgMLST-00047128	1[1]	1[10]	1[7]	1[7]	1[1]	1[1]	1[22]	1[10]	1[7]	1[98]	1[33]	1[42]	1[1]	1[25]	1[126]	1[98]	1[1]	1[9]	1[1]	1[1]	1[33]	1[25]	1[1]	1[1]	1[1]	1[7]	1[55]	1[*362]	1[7]	1[1]	1[*362]	1[98]	1[42]	1[25]	1[1]	1[25]	1[239]	1[1]	1[*363]	1[25]
Adherence	SSU98_1513 (VF1105)	eno	eno	N/A	YP_001201070	Enolase ([Pancholi, Fischetti. 1998. J Biol Chem. 273(23):14503-15.](https://doi.org/10.1074/jbc.273.23.14503); [Kreikemeyer et al. 2007. Infec Immun. 75(12):5698-710](https://doi.org/10.1128/IAI.00175-07))	phosphopyruvate hydratase	VFG043469	wgMLST-00048989	1[2]	1[*270]	1[8]	1[8]	1[2]	1[2]	1[39]	1[*270]	1[8]	1[38]	1[19]	1[16]	1[2]	1[24]	1[50]	1[38]	1[2]	1[10]	1[2]	1[2]	1[19]	1[24]	1[2]	1[2]	1[2]	1[8]	1[27]	1[12]	1[8]	1[2]	1[12]	1[38]	1[16]	1[24]	1[2]	1[24]	1[75]	1[2]	1[27]	1[24]
Adherence	Streptococcal collagen-like proteins (VF1040)	sclA	sclA	N/A	WP_010922693	Collagen-like surface protein SclA; AKA scl1 ([Lukomski et al. 2016. Mol Microbiol 103(6):919-930.](https://doi.org/10.1111/mmi.13604))	adhesin Scl1	VFG005243	wgMLST-00048754	1[*1984]	1[ALM]	0[57]	0[*1985]	1[34]	1[34]	1[*1986]	1[*1987]	0[57]	0[771]	0[32]	1[*1988]	1[34]	0[*1989]	0[*1990]	0[771]	1[34]	1[112]	1[34]	1[34]	0[32]	1[883]	1[34]	1[*1984]	1[*1984]	0[203]	0[1228]	0[*1991]	0[*1985]	1[34]	0[*1991]	0[101]	1[636]	0[LNF]	1[*1984]	0[516]	0[*1992]	1[34]	0[NIPH]	0[1084]
Adherence	Streptococcal collagen-like proteins (VF1040)	sclB	N/A	N/A	WP_011285510	N/A	LPXTG-anchored collagen-like adhesin Scl2/SclB	VFG005254	N/A	1[N/A]	0[N/A]	0[N/A]	0[N/A]	1[N/A]	1[N/A]	0[N/A]	0[N/A]	0[N/A]	0[N/A]	0[N/A]	0[N/A]	1[N/A]	0[N/A]	0[N/A]	0[N/A]	1[N/A]	0[N/A]	1[N/A]	1[N/A]	0[N/A]	0[N/A]	1[N/A]	1[N/A]	1[N/A]	0[N/A]	0[N/A]	0[N/A]	0[N/A]	1[N/A]	0[N/A]	0[N/A]	0[N/A]	0[N/A]	1[N/A]	0[N/A]	0[N/A]	1[N/A]	0[N/A]	0[N/A]
Adherence	Streptococcal plasmin receptor/GAPDH (VF1042)	plr/gapA	plr	type I glyceraldehyde-3-phosphate dehydrogenase	WP_002986042	Glyceraldehyde-3-phosphate dehydrogenase	type I glyceraldehyde-3-phosphate dehydrogenase	VFG005341	wgMLST-00047279	1[1]	1[7]	1[7]	1[7]	1[1]	1[1]	1[1]	1[7]	1[7]	1[1]	1[1]	1[8]	1[1]	1[11]	1[1]	1[1]	1[1]	1[8]	1[1]	1[1]	1[1]	1[11]	1[1]	1[1]	1[1]	1[7]	1[16]	1[11]	1[7]	1[1]	1[11]	1[1]	1[8]	1[11]	1[1]	1[11]	1[87]	1[1]	1[8]	1[11]
Exoenzyme	C3-degrading protease (VF1054)	cppA	N/A	CppA family protein	WP_002983053	peptidase	CppA family protein	VFG005495	wgMLST-00047035	1[1]	1[1]	1[1]	1[1]	1[1]	1[1]	1[16]	1[1]	1[1]	1[1]	1[1]	1[7]	1[1]	1[1]	1[142]	1[1]	1[1]	1[4]	1[1]	1[1]	1[1]	1[1]	1[1]	1[1]	1[1]	1[1]	1[1]	1[1]	1[1]	1[1]	1[1]	1[1]	1[7]	1[*158]	1[1]	1[*158]	1[17]	1[1]	1[47]	1[1]
Exoenzyme	Hyaluronidase (phage-encoded) (VF1107)	hylP	N/A	N/A	WP_002988439	hypothetical protein	hyaluronidase phage-encoded	VFG005614	wgMLST-00048935	1[13]	0[LNF]	1[13]	1[13]	1[13]	1[13]	1[LNF]	0[LNF]	1[LNF]	0[LNF]	1[2]	1[LNF]	1[13]	1[1]	0[LNF]	0[LNF]	1[13]	1[2]	1[13]	1[13]	1[2]	1[2]	1[13]	1[13]	1[13]	1[13]	1[2]	1[LNF]	1[13]	1[13]	1[LNF]	1[LNF]	1[LNF]	0[LNF]	1[13]	0[LNF]	1[LNF]	1[13]	1[LNF]	1[1]
Exoenzyme	Hyaluronidase (VF0246)	hylA	hylA	hyaluronidase	WP_010922241	Chromosomal hyaluronidase HylA ([Hynes et al. 2009. Microbial Pathogenesis. 47(6):308-313.](https://doi.org/10.1016/j.micpath.2009.09.008))	hyaluronidase	VFG005586	wgMLST-00048391	1[2]	1[43]	1[14]	1[8]	1[2]	1[2]	1[76]	1[43]	1[14]	1[*606]	1[36]	1[19]	1[2]	1[28]	1[72]	1[*606]	1[2]	1[47]	1[2]	1[2]	1[36]	1[28]	1[2]	1[2]	1[2]	1[8]	1[175]	1[12]	1[8]	1[2]	1[12]	1[*606]	1[19]	1[28]	1[2]	1[28]	1[286]	1[2]	1[245]	1[28]
Exoenzyme	Mitogenic factor (VF0252)	mf/spd	spdB	streptodornase B	WP_010922721	Streptodornase B; AKA speF and mf1; [Remmington, Turner. 2018. Microbiology 164(3):242-250.](https://doi.org/10.1099/mic.0.000612)	deoxyribonuclease	VFG000969	wgMLST-00048420	1[2]	1[60]	1[12]	1[7]	1[2]	1[2]	1[11]	1[60]	1[12]	1[111]	1[31]	1[*282]	1[2]	1[22]	1[11]	1[111]	1[2]	1[8]	1[2]	1[2]	1[31]	1[22]	1[2]	1[2]	1[2]	1[7]	1[69]	1[10]	1[7]	1[2]	1[10]	1[111]	1[*282]	1[22]	1[2]	1[22]	1[13]	1[19]	1[*283]	1[22]
Exoenzyme	Mitogenic factor (VF0252)	mf2	spd1	N/A	WP_002985324	Streptodornase ([Remmington, Turner. 2018. Microbiology 164(3):242-250.](https://doi.org/10.1099/mic.0.000612))	deoxyribonuclease phage associated	VFG000970	wgMLST-00047526	1[1]	0[LNF]	0[LNF]	1[1]	0[LNF]	0[LNF]	1[2]	0[LNF]	0[LNF]	0[LNF]	1[1]	0[LNF]	0[LNF]	0[LNF]	0[LNF]	0[LNF]	0[LNF]	1[1]	0[LNF]	0[LNF]	1[1]	1[1]	0[LNF]	0[LNF]	0[LNF]	1[1]	0[LNF]	1[13]	1[1]	0[LNF]	1[13]	0[LNF]	0[LNF]	0[LNF]	0[LNF]	0[LNF]	1[2]	0[LNF]	0[LNF]	1[1]
Exoenzyme	Mitogenic factor (VF0252)	mf3	spd3	Streptodornase	WP_011285611	Streptodornase ([Remmington, Turner. 2018. Microbiology 164(3):242-250.](https://doi.org/10.1099/mic.0.000612))	deoxyribonuclease	VFG000971	wgMLST-00046792	1[1]	0[LNF]	0[LNF]	0[LNF]	1[1]	1[1]	0[LNF]	0[LNF]	0[LNF]	0[LNF]	1[1]	1[1]	1[1]	1[3]	0[LNF]	0[LNF]	1[1]	1[1]	1[1]	1[1]	1[1]	0[LNF]	1[1]	1[1]	1[1]	0[LNF]	0[LNF]	0[LNF]	0[LNF]	1[1]	0[LNF]	0[LNF]	1[1]	0[LNF]	1[1]	0[LNF]	0[LNF]	1[1]	0[LNF]	1[3]
Exoenzyme	Serine protease (VF1055)	htrA/degP	htrA	N/A	WP_002994926	serine protease	trypsin-like peptidase domain-containing protein	VFG005515	wgMLST-00047240	1[1]	1[53]	1[7]	1[1]	1[1]	1[1]	1[13]	1[53]	1[7]	1[84]	1[22]	1[3]	1[1]	1[16]	1[5]	1[84]	1[1]	1[8]	1[1]	1[1]	1[22]	1[16]	1[1]	1[1]	1[1]	1[*206]	1[7]	1[3]	1[1]	1[1]	1[3]	1[84]	1[3]	1[16]	1[1]	1[16]	1[48]	1[1]	1[5]	1[16]
Exoenzyme	SpeB (VF0249)	speB	speB	N/A	WP_010922720	Cysteine protease exotoxin SpeB ([Carroll, Musser. 2011. Mol Microbiol 81(3):588-601.](https://doi.org/10.1111/j.1365-2958.2011.07709.x); [Nelson, Garbe, Collin. 2011. Biol Chem 392(12):1077-88.](https://doi.org/10.1515/BC.2011.208))	pyrogenic exotoxin B	VFG000973	wgMLST-00047138	1[1]	1[62]	1[2]	1[2]	1[1]	1[1]	1[*277]	1[62]	1[2]	1[107]	1[29]	1[15]	1[1]	1[23]	1[69]	1[107]	1[1]	1[38]	1[1]	1[1]	1[29]	1[23]	1[1]	1[1]	1[1]	1[2]	1[6]	1[3]	1[2]	1[1]	1[3]	1[107]	1[15]	1[23]	1[1]	1[23]	1[193]	1[1]	1[274]	1[23]
Exoenzyme	Streptodornase (VF1068)	sda	sda	N/A	WP_002988811	Streptodornase; this locus comprises both the Sda1 and the Sda2 families of streptodornases ([Remmington, Turner. 2018. Microbiology 164(3):242-250.](https://doi.org/10.1099/mic.0.000612))	streptodornase	VFG005396	wgMLST-00049039	1[4]	0[LNF]	1[4]	1[4]	1[4]	1[4]	0[LNF]	0[LNF]	0[LNF]	0[LNF]	0[LNF]	0[LNF]	1[4]	0[LNF]	0[LNF]	0[LNF]	1[4]	0[LNF]	1[4]	1[4]	0[LNF]	0[LNF]	1[4]	1[4]	1[4]	1[4]	0[LNF]	0[LNF]	1[4]	1[4]	0[LNF]	0[LNF]	0[LNF]	0[LNF]	1[4]	0[LNF]	0[LNF]	1[4]	0[LNF]	0[LNF]
Exoenzyme	Streptodornase (VF1068)	sdn	sdn	N/A	WP_011106647	Streptodornase Sdn; [Remmington, Turner. 2018. Microbiology 164(3):242-250.](https://doi.org/10.1099/mic.0.000612)	DNA/RNA non-specific endonuclease	VFG005402	wgMLST-00048720	0[LNF]	0[LNF]	0[LNF]	0[LNF]	0[LNF]	0[LNF]	0[LNF]	0[LNF]	0[LNF]	0[LNF]	1[5]	0[LNF]	0[LNF]	0[LNF]	0[LNF]	0[LNF]	0[LNF]	1[1]	0[LNF]	0[LNF]	1[5]	1[3]	0[LNF]	0[LNF]	0[LNF]	0[LNF]	0[LNF]	0[LNF]	0[LNF]	0[LNF]	0[LNF]	0[LNF]	0[LNF]	0[LNF]	0[LNF]	0[LNF]	0[LNF]	0[LNF]	0[LNF]	0[LNF]
Exoenzyme	Streptokinase (VF0247)	ska	ska	streptokinase	WP_010922690	Streptokinase ([Kalia, Bessen. J Bacteriol 186(1):110-21.](https://doi.org/10.1128/jb.186.1.110-121.2004))	streptokinase A precursor	VFG000975	wgMLST-00047110	1[1]	1[*451]	1[6]	1[6]	1[1]	1[1]	1[17]	1[*451]	1[6]	1[104]	1[36]	1[19]	1[1]	1[29]	1[66]	1[104]	1[1]	1[8]	1[1]	1[1]	1[36]	1[29]	1[1]	1[1]	1[1]	1[6]	1[85]	1[11]	1[6]	1[1]	1[11]	1[104]	1[19]	1[29]	1[1]	1[29]	1[77]	1[1]	1[*452]	1[29]
Exotoxin	ADP-ribosyltransferase SpyA (VF1061)	spyA	spyA	ADP-ribosyltransferase	WP_010921944	C3 family ADP-ribosyltransferase	ADP-ribosyltransferase	VFG005733	wgMLST-00047368	1[1]	1[147]	1[7]	1[7]	1[1]	1[1]	1[58]	1[147]	1[7]	1[105]	1[36]	1[18]	1[1]	1[26]	1[140]	1[105]	1[1]	1[430]	1[1]	1[1]	1[36]	1[26]	1[1]	1[1]	1[1]	1[7]	1[110]	1[22]	1[7]	1[1]	1[22]	1[105]	1[18]	1[26]	1[1]	1[26]	1[199]	1[1]	1[*431]	1[26]
Exotoxin	CAMP factor (VF0280)	cfa/cfb	cfa	CAMP factor pore-forming toxin Cfa	WP_011285556	CAMP factor pore-forming toxin Cfa	cAMP factor	VFG005745	wgMLST-00046703	1[1]	1[47]	1[6]	1[6]	1[1]	1[1]	1[27]	1[47]	1[6]	1[*276]	1[10]	1[13]	1[1]	1[19]	1[97]	1[*276]	1[1]	1[8]	1[1]	1[1]	1[10]	1[19]	1[1]	1[1]	1[1]	1[6]	1[69]	1[10]	1[6]	1[1]	1[10]	1[*276]	1[13]	1[19]	1[1]	1[19]	1[58]	1[1]	1[*277]	1[19]
Exotoxin	SLO (VF0250)	slo	slo	N/A	WP_011285365	Streptolysin O	streptolysin O precursor	VFG005710	wgMLST-00046955	1[6]	1[10]	1[6]	1[6]	1[6]	1[6]	1[53]	1[10]	1[6]	1[*377]	1[33]	1[17]	1[6]	1[6]	1[67]	1[*377]	1[6]	1[9]	1[6]	1[6]	1[33]	1[6]	1[6]	1[6]	1[6]	1[6]	1[71]	1[*378]	1[6]	1[6]	1[*378]	1[*377]	1[17]	1[6]	1[6]	1[6]	1[114]	1[6]	1[179]	1[6]
Exotoxin	SLS (VF0251)	sagA	sagA	N/A	WP_002985285	Streptolysin S	streptolysin S associated protein	VFG000977	wgMLST-00047537	1[3]	1[1]	1[1]	1[1]	1[3]	1[3]	1[1]	1[1]	1[1]	1[1]	1[1]	1[1]	1[3]	1[1]	1[1]	1[1]	1[3]	1[1]	1[3]	1[3]	1[1]	1[1]	1[3]	1[3]	1[3]	1[1]	1[1]	1[1]	1[1]	1[3]	1[1]	1[1]	1[1]	1[1]	1[3]	1[1]	1[1]	1[3]	1[1]	1[1]
Exotoxin	SLS (VF0251)	sagI	sagI	ABC transporter permease	WP_002985264	Streptolysin S export transmembrane protein ([Molloy et al. 2011. Nat Rev Microbiol 9(9):670-81.](https://doi.org/10.1038/nrmicro2624))	streptolysin S associated protein	VFG005725	wgMLST-00047544	1[1]	1[10]	1[7]	1[7]	1[1]	1[1]	1[50]	1[10]	1[7]	1[*312]	1[30]	1[16]	1[1]	1[12]	1[56]	1[*312]	1[1]	1[9]	1[1]	1[1]	1[30]	1[12]	1[1]	1[1]	1[1]	1[7]	1[64]	1[12]	1[7]	1[1]	1[12]	1[*312]	1[16]	1[12]	1[1]	1[12]	1[3]	1[1]	1[149]	1[12]
Exotoxin	Spes (VF0248)	smeZ	smeZ	streptococcal mitogenic exotoxin SmeZ	WP_010922705	streptococcal mitogenic exotoxin SmeZ ([Commons et al. 2014. Trends Mol Med 20(1):48-62.](https://doi.org/10.1016/j.molmed.2013.10.004))	streptococcal mitogenic exotoxin Z	VFG000981	wgMLST-00049592	1[2]	0[LNF]	1[7]	1[7]	1[2]	1[2]	1[15]	0[LNF]	1[7]	1[79]	1[31]	1[18]	1[2]	1[24]	1[55]	1[79]	1[2]	1[8]	1[2]	1[2]	1[31]	1[24]	1[2]	1[2]	1[2]	1[7]	1[225]	1[34]	1[7]	1[2]	1[34]	1[79]	1[18]	1[24]	1[2]	1[24]	1[56]	1[2]	1[97]	1[24]
Exotoxin	Spes (VF0248)	speA	speA	Exotoxin type A	WP_011285560	Streptococcal pyrogenic exotoxin A ([Commons et al. 2014. Trends Mol Med 20(1):48-62.](https://doi.org/10.1016/j.molmed.2013.10.004))	streptococcal exotoxin A precursor - phage associated	VFG005655	wgMLST-00047965	1[4]	1[1]	0[LNF]	0[LNF]	1[4]	1[4]	1[4]	1[1]	0[LNF]	0[LNF]	0[LNF]	0[LNF]	1[4]	0[LNF]	1[6]	0[LNF]	1[4]	0[LNF]	1[4]	1[4]	0[LNF]	0[LNF]	1[4]	1[4]	1[4]	0[LNF]	0[LNF]	0[LNF]	0[LNF]	1[4]	0[LNF]	0[LNF]	0[LNF]	0[LNF]	1[4]	0[LNF]	0[LNF]	1[4]	0[LNF]	0[LNF]
Exotoxin	Spes (VF0248)	speC	speC	N/A	WP_002988478	Streptococcal pyrogenic exotoxin C ([Commons et al. 2014. Trends Mol Med 20(1):48-62.](https://doi.org/10.1016/j.molmed.2013.10.004))	streptococcal exotoxin C precursor phage associated	VFG000978	wgMLST-00047525	1[1]	0[LNF]	0[LNF]	1[2]	0[LNF]	0[LNF]	1[2]	0[LNF]	0[LNF]	0[LNF]	1[2]	0[LNF]	0[LNF]	0[LNF]	0[LNF]	0[LNF]	0[LNF]	1[2]	0[LNF]	0[LNF]	1[2]	1[1]	0[LNF]	0[LNF]	0[LNF]	1[2]	0[LNF]	1[3]	1[2]	0[LNF]	1[3]	0[LNF]	0[LNF]	0[LNF]	0[LNF]	0[LNF]	1[9]	0[LNF]	0[LNF]	1[1]
Exotoxin	Spes (VF0248)	speG	speG	N/A	WP_010921857	Streptococcal pyrogenic exotoxin G ([Commons et al. 2014. Trends Mol Med 20(1):48-62.](https://doi.org/10.1016/j.molmed.2013.10.004))	streptococcal exotoxin G precursor	VFG000979	wgMLST-00047926	1[2]	1[8]	1[6]	1[6]	1[2]	1[2]	1[35]	1[8]	1[6]	1[52]	1[25]	1[14]	1[2]	1[21]	1[42]	1[52]	1[2]	0[LNF]	1[2]	1[2]	1[25]	1[21]	1[2]	1[2]	1[2]	1[6]	1[34]	1[10]	1[6]	1[2]	1[10]	1[52]	1[14]	1[21]	1[2]	1[21]	1[45]	1[2]	1[*178]	1[21]
Exotoxin	Spes (VF0248)	speH	speH	N/A	WP_002990004	Streptococcal pyrogenic exotoxin H ([Commons et al. 2014. Trends Mol Med 20(1):48-62.](https://doi.org/10.1016/j.molmed.2013.10.004))	streptococcal exotoxin H precursor	VFG005681	wgMLST-00047712	0[LNF]	0[LNF]	1[2]	1[2]	0[LNF]	0[LNF]	0[LNF]	0[LNF]	1[2]	0[LNF]	0[LNF]	0[LNF]	0[LNF]	0[LNF]	1[LNF]	0[LNF]	0[LNF]	0[LNF]	0[LNF]	0[LNF]	0[LNF]	0[LNF]	0[LNF]	0[LNF]	0[LNF]	1[2]	0[LNF]	0[LNF]	1[2]	0[LNF]	0[LNF]	0[LNF]	0[LNF]	0[LNF]	0[LNF]	0[LNF]	0[LNF]	0[LNF]	0[LNF]	0[LNF]
Exotoxin	Spes (VF0248)	speI	speI	N/A	WP_047373492	Streptococcal pyrogenic exotoxin I ([Commons et al. 2014. Trends Mol Med 20(1):48-62.](https://doi.org/10.1016/j.molmed.2013.10.004))	streptococcal exotoxin I precursor	VFG000952	wgMLST-00047711	0[LNF]	0[LNF]	1[1]	1[1]	0[LNF]	0[LNF]	0[LNF]	0[LNF]	1[1]	0[LNF]	0[LNF]	0[LNF]	0[LNF]	0[LNF]	0[LNF]	0[LNF]	0[LNF]	0[LNF]	0[LNF]	0[LNF]	0[LNF]	0[LNF]	0[LNF]	0[LNF]	0[LNF]	1[1]	0[LNF]	0[LNF]	1[1]	0[LNF]	0[LNF]	0[LNF]	0[LNF]	0[LNF]	0[LNF]	0[LNF]	0[LNF]	0[LNF]	0[LNF]	0[LNF]
Exotoxin	Spes (VF0248)	speJ	speJ	streptococcal pyrogenic exotoxin SpeJ	WP_010921949	Streptococcal pyrogenic exotoxin J ([Commons et al. 2014. Trends Mol Med 20(1):48-62.](https://doi.org/10.1016/j.molmed.2013.10.004))	streptococcal exotoxin J precursor	VFG000980	wgMLST-00047370	1[1]	0[LNF]	0[LNF]	0[LNF]	1[1]	1[1]	0[LNF]	0[LNF]	0[LNF]	0[LNF]	1[ASM]	0[LNF]	1[1]	0[LNF]	1[1]	0[LNF]	1[1]	0[LNF]	1[1]	1[1]	1[ASM]	0[LNF]	1[1]	1[1]	1[1]	0[LNF]	1[20]	0[LNF]	0[LNF]	1[1]	0[LNF]	0[LNF]	0[LNF]	0[LNF]	1[1]	0[LNF]	1[*86]	1[1]	0[LNF]	0[LNF]
Exotoxin	Spes (VF0248)	spek	N/A	N/A	WP_012679956	N/A	streptococcal pyrogenic exotoxin SpeK	VFG043790	N/A	0[N/A]	0[N/A]	0[N/A]	0[N/A]	0[N/A]	0[N/A]	0[N/A]	0[N/A]	0[N/A]	0[N/A]	1[N/A]	0[N/A]	0[N/A]	0[N/A]	0[N/A]	0[N/A]	0[N/A]	0[N/A]	0[N/A]	0[N/A]	1[N/A]	0[N/A]	0[N/A]	0[N/A]	0[N/A]	0[N/A]	0[N/A]	0[N/A]	0[N/A]	0[N/A]	0[N/A]	0[N/A]	0[N/A]	0[N/A]	0[N/A]	0[N/A]	0[N/A]	0[N/A]	0[N/A]	0[N/A]
Exotoxin	Spes (VF0248)	speL	speL	N/A	WP_011017837	Streptococcal pyrogenic exotoxin SpeL ([Commons et al. 2014. Trends Mol Med 20(1):48-62.](https://doi.org/10.1016/j.molmed.2013.10.004))	streptococcal exotoxin L precursor	VFG000957	wgMLST-00047867	0[LNF]	0[LNF]	0[LNF]	0[LNF]	0[LNF]	0[LNF]	0[LNF]	0[LNF]	0[LNF]	0[LNF]	0[LNF]	0[LNF]	0[LNF]	0[LNF]	0[LNF]	0[LNF]	0[LNF]	0[LNF]	0[LNF]	0[LNF]	0[LNF]	0[LNF]	0[LNF]	0[LNF]	0[LNF]	0[LNF]	1[4]	1[3]	0[LNF]	0[LNF]	1[3]	0[LNF]	0[LNF]	0[LNF]	0[LNF]	0[LNF]	0[LNF]	0[LNF]	0[LNF]	0[LNF]
Exotoxin	Spes (VF0248)	speM	N/A	N/A	WP_011017838	N/A	streptococcal exotoxin M precursor	VFG000958	N/A	0[N/A]	0[N/A]	0[N/A]	0[N/A]	0[N/A]	0[N/A]	0[N/A]	0[N/A]	0[N/A]	0[N/A]	0[N/A]	0[N/A]	0[N/A]	0[N/A]	0[N/A]	0[N/A]	0[N/A]	0[N/A]	0[N/A]	0[N/A]	0[N/A]	0[N/A]	0[N/A]	0[N/A]	0[N/A]	0[N/A]	1[N/A]	1[N/A]	0[N/A]	0[N/A]	1[N/A]	0[N/A]	0[N/A]	0[N/A]	0[N/A]	0[N/A]	0[N/A]	0[N/A]	0[N/A]	0[N/A]
Exotoxin	Spes (VF0248)	ssa	ssa	enterotoxin type C3 EntC3	WP_002988472	Streptococcal superantigen SSA ([Commons et al. 2014. Trends Mol Med 20(1):48-62.](https://doi.org/10.1016/j.molmed.2013.10.004))	streptococcal superantigen SSA - phage associated	VFG005708	wgMLST-00048086	0[LNF]	0[LNF]	0[LNF]	0[LNF]	0[LNF]	0[LNF]	0[LNF]	0[LNF]	0[LNF]	0[LNF]	1[2]	0[LNF]	0[LNF]	0[LNF]	0[LNF]	0[LNF]	0[LNF]	1[2]	0[LNF]	0[LNF]	1[2]	0[LNF]	0[LNF]	0[LNF]	0[LNF]	0[LNF]	0[LNF]	0[LNF]	0[LNF]	0[LNF]	0[LNF]	0[LNF]	0[LNF]	0[LNF]	0[LNF]	0[LNF]	0[LNF]	0[LNF]	0[LNF]	0[LNF]
Immune modulation	Capsule (VF0144)	galU	N/A	N/A	WP_002986125	N/A	UTP--glucose-1-phosphate uridylyltransferase GalU	VFG005874	N/A	1[N/A]	1[N/A]	1[N/A]	1[N/A]	1[N/A]	1[N/A]	1[N/A]	1[N/A]	1[N/A]	1[N/A]	1[N/A]	1[N/A]	1[N/A]	1[N/A]	1[N/A]	1[N/A]	1[N/A]	1[N/A]	1[N/A]	1[N/A]	1[N/A]	1[N/A]	1[N/A]	1[N/A]	1[N/A]	1[N/A]	1[N/A]	1[N/A]	1[N/A]	1[N/A]	1[N/A]	1[N/A]	1[N/A]	1[N/A]	1[N/A]	1[N/A]	1[N/A]	1[N/A]	1[N/A]	1[N/A]
Immune modulation	Capsule (VF0144)	hasA	hasA	N/A	WP_011285768	Hyaluronan synthase HasA ([Wessels. 2019. Microbiol Spectr 7(1).](https://doi.org/10.1128/microbiolspec.GPP3-0050-2018))	hyaluronan synthase HasA	VFG005823	wgMLST-00047231	1[5]	1[26]	1[11]	1[1]	1[5]	1[5]	1[LNF]	1[26]	1[11]	1[175]	1[24]	1[32]	1[5]	0[LNF]	1[49]	1[175]	1[5]	0[LNF]	1[5]	1[5]	1[24]	0[LNF]	1[5]	1[5]	1[5]	1[1]	1[234]	1[12]	1[1]	1[5]	1[12]	1[175]	1[32]	0[LNF]	1[5]	0[LNF]	1[*399]	1[5]	1[*400]	0[LNF]
Immune modulation	Capsule (VF0144)	MGAS10750_RS02400	N/A	N/A	WP_002990653	UDP-glucose/GDP-mannose dehydrogenase family protein	UDP-glucose/GDP-mannose dehydrogenase family protein	VFG005850	wgMLST-00047434	1[1]	1[31]	1[7]	1[7]	1[1]	1[1]	1[45]	1[31]	1[7]	1[35]	1[29]	1[35]	1[1]	1[22]	1[99]	1[35]	1[1]	1[9]	1[1]	1[1]	1[29]	1[22]	1[1]	1[1]	1[1]	1[7]	1[40]	1[11]	1[7]	1[1]	1[11]	1[35]	1[35]	1[22]	1[1]	1[22]	1[35]	1[1]	1[94]	1[22]
Immune modulation	Capsule (VF0144)	rfbA	cpsFO	N/A	WP_011226150	glucose-1-phosphate thymidylyltransferase RfbA	glucose-1-phosphate thymidylyltransferase RfbA	VFG006052	wgMLST-00047683	0[1]	0[10]	1[7]	1[7]	0[1]	0[1]	0[31]	0[10]	1[7]	0[4]	0[3]	0[14]	0[1]	1[*200]	0[13]	0[4]	0[1]	0[9]	0[1]	0[1]	0[3]	1[19]	0[1]	0[1]	0[1]	1[7]	0[42]	0[24]	1[7]	0[1]	0[24]	0[4]	0[14]	1[19]	0[1]	1[19]	0[14]	0[1]	0[13]	1[19]
Immune modulation	Capsule (VF0144)	rfbB	cpsFQ	dTDP-glucose 4,6-dehydratase	WP_002947383	dTDP-glucose 4,6-dehydratase; AKA rfbB	dTDP-glucose 46-dehydratase	VFG006022	wgMLST-00047684	1[6]	1[11]	1[*264]	1[8]	1[6]	1[6]	1[43]	1[11]	1[15]	1[73]	1[3]	1[1]	1[6]	1[25]	1[43]	1[73]	1[6]	1[10]	1[6]	1[6]	1[3]	1[25]	1[6]	1[6]	1[6]	1[8]	1[57]	1[13]	1[8]	1[6]	1[13]	1[73]	1[1]	1[25]	1[6]	1[25]	1[45]	1[6]	1[55]	1[25]
Immune modulation	Capsule (VF0144)	STER_RS06030	N/A	N/A	WP_011226149	N/A	dTDP-4-dehydrorhamnose 35-epimerase family protein	VFG006032	N/A	0[N/A]	0[N/A]	0[N/A]	0[N/A]	0[N/A]	0[N/A]	0[N/A]	0[N/A]	0[N/A]	0[N/A]	0[N/A]	0[N/A]	0[N/A]	0[N/A]	1[N/A]	0[N/A]	0[N/A]	0[N/A]	0[N/A]	0[N/A]	0[N/A]	0[N/A]	0[N/A]	0[N/A]	0[N/A]	0[N/A]	1[N/A]	0[N/A]	0[N/A]	0[N/A]	0[N/A]	0[N/A]	0[N/A]	0[N/A]	0[N/A]	0[N/A]	0[N/A]	0[N/A]	0[N/A]	0[N/A]
Immune modulation	EndoS (VF1059)	endoS	ndoS	N/A	WP_011285695	N/A	endo-beta-N-acetylglucosaminidase	VFG005565	wgMLST-00048780	1[7]	0[LNF]	1[9]	1[9]	1[7]	1[7]	1[60]	0[LNF]	1[9]	0[LNF]	1[37]	0[LNF]	1[7]	1[27]	1[72]	0[LNF]	1[7]	1[11]	1[7]	1[7]	1[37]	1[27]	1[7]	1[7]	1[7]	1[9]	1[93]	1[13]	1[9]	1[7]	1[13]	0[LNF]	0[LNF]	1[27]	1[7]	1[27]	1[273]	1[7]	0[*539]	1[27]
Immune modulation	Hyaluronic acid capsule (VF0244)	hasB	hasB	N/A	WP_009880737	UDP-glucose 6-dehydrogenase HasB ([Wessels. 2019. Microbiol Spectr 7(1).](https://doi.org/10.1128/microbiolspec.GPP3-0050-2018))	UDP-glucose 6-dehydrogenase HasB	VFG000963	wgMLST-00047232	1[1]	1[9]	1[13]	1[8]	1[1]	1[1]	1[ASM]	1[9]	1[13]	1[9]	1[9]	1[9]	1[1]	0[LNF]	1[44]	1[9]	1[1]	0[LNF]	1[1]	1[1]	1[9]	0[LNF]	1[1]	1[1]	1[1]	1[8]	1[48]	1[29]	1[8]	1[1]	1[29]	1[9]	1[9]	0[LNF]	1[1]	0[LNF]	1[31]	1[1]	1[*385]	0[LNF]
Immune modulation	Hyaluronic acid capsule (VF0244)	hasC	N/A	N/A	WP_010922799	N/A	UTP--glucose-1-phosphate uridylyltransferase HasC	VFG000964	N/A	1[N/A]	1[N/A]	1[N/A]	1[N/A]	1[N/A]	1[N/A]	1[N/A]	1[N/A]	1[N/A]	1[N/A]	1[N/A]	1[N/A]	1[N/A]	0[N/A]	1[N/A]	1[N/A]	1[N/A]	0[N/A]	1[N/A]	1[N/A]	1[N/A]	0[N/A]	1[N/A]	1[N/A]	1[N/A]	1[N/A]	1[N/A]	1[N/A]	1[N/A]	1[N/A]	1[N/A]	1[N/A]	1[N/A]	0[N/A]	1[N/A]	0[N/A]	1[N/A]	1[N/A]	1[N/A]	0[N/A]
Immune modulation	IdeS (VF0284)	ideS/mac	mac	immunoglobulin G-degrading enzyme IdeS	WP_010922160	N/A	immunoglobulin G-degrading enzyme	VFG000961	wgMLST-00049033	1[5]	1[97]	1[4]	1[4]	1[5]	1[5]	1[4]	1[97]	1[4]	1[71]	1[9]	1[26]	1[5]	1[11]	1[41]	1[71]	1[5]	1[22]	1[5]	1[5]	1[9]	1[11]	1[5]	1[5]	1[5]	1[4]	1[47]	1[*306]	1[4]	1[5]	1[*306]	1[71]	1[26]	1[11]	1[5]	1[11]	1[29]	1[5]	1[29]	1[11]
Immune modulation	SIC (VF0255)	sic	sic	N/A	WP_011285742	Streptococcal inhibitor of complement SIC ([Akesson et al. 1996. J Biol Chem 271(2):1081-8.](https://doi.org/10.1074/jbc.271.2.1081)); the size of this locus varies greatly (>20% of the mode) and therefore some variants may not be identified by the schema.	inhibitor of complement-mediated lysis	VFG005819	wgMLST-00048619	0[*478]	0[LNF]	0[LNF]	0[LNF]	1[6]	0[33]	0[LNF]	0[LNF]	0[LNF]	0[LNF]	0[LNF]	0[LNF]	1[6]	0[LNF]	0[LNF]	0[LNF]	1[6]	0[LNF]	1[6]	1[6]	0[LNF]	0[LNF]	1[6]	0[*478]	0[*478]	0[LNF]	0[LNF]	0[LNF]	0[LNF]	1[6]	0[LNF]	0[LNF]	0[LNF]	0[LNF]	0[*478]	0[LNF]	0[LNF]	1[*479]	0[LNF]	0[LNF]
Nutritional/Metabolic factor	NEAT-type surface protein direct heme uptake system (VF1106)	isdE	N/A	N/A	WP_010922615	N/A	heme ABC transporter substrate-binding protein IsdE	VFG044107	N/A	1[N/A]	1[N/A]	1[N/A]	1[N/A]	1[N/A]	1[N/A]	1[N/A]	1[N/A]	1[N/A]	1[N/A]	1[N/A]	1[N/A]	1[N/A]	1[N/A]	1[N/A]	1[N/A]	1[N/A]	1[N/A]	1[N/A]	1[N/A]	1[N/A]	1[N/A]	1[N/A]	1[N/A]	1[N/A]	1[N/A]	1[N/A]	1[N/A]	1[N/A]	1[N/A]	1[N/A]	1[N/A]	1[N/A]	1[N/A]	1[N/A]	1[N/A]	1[N/A]	1[N/A]	1[N/A]	1[N/A]
Nutritional/Metabolic factor	NEAT-type surface protein direct heme uptake system (VF1106)	shr	inlA_2	N/A	WP_010922617	Iron ABC transporter permease	heme-binding protein Shr	VFG044109	wgMLST-00048639	1[2]	1[105]	1[9]	1[9]	1[2]	1[2]	1[69]	1[105]	1[9]	1[129]	1[44]	1[54]	1[2]	1[34]	1[81]	1[129]	1[2]	1[11]	1[2]	1[2]	1[44]	1[34]	1[2]	1[2]	1[2]	1[9]	1[106]	1[14]	1[9]	1[2]	1[14]	1[129]	1[54]	1[34]	1[2]	1[34]	1[*666]	1[2]	1[*667]	1[34]
Nutritional/Metabolic factor	NEAT-type surface protein direct heme uptake system (VF1106)	SPY_RS07465	fhuC	ABC transporter ATP-binding protein	WP_010922614	ABC transporter ATP-binding protein	ABC transporter ATP-binding protein	VFG044105	wgMLST-00047010	1[1]	1[9]	1[12]	1[12]	1[1]	1[1]	1[36]	1[9]	1[12]	1[29]	1[10]	1[12]	1[1]	1[2]	1[43]	1[29]	1[1]	1[8]	1[1]	1[1]	1[10]	1[2]	1[1]	1[1]	1[1]	1[12]	1[10]	1[10]	1[12]	1[1]	1[10]	1[29]	1[12]	1[2]	1[1]	1[2]	1[10]	1[1]	1[37]	1[2]
Nutritional/Metabolic factor	NEAT-type surface protein direct heme uptake system (VF1106)	SPY_RS07470	fhuB	iron ABC transporter permease	WP_002995381	ABC transporter permease	iron ABC transporter permease	VFG044106	wgMLST-00047011	1[1]	1[11]	1[8]	1[195]	1[1]	1[1]	1[47]	1[11]	1[8]	1[82]	1[15]	1[17]	1[311]	1[23]	1[56]	1[82]	1[1]	1[10]	1[1]	1[1]	1[15]	1[23]	1[1]	1[1]	1[1]	1[8]	1[13]	1[13]	1[195]	1[1]	1[13]	1[82]	1[17]	1[23]	1[1]	1[23]	1[67]	1[1]	1[*313]	1[23]
Nutritional/Metabolic factor	NEAT-type surface protein direct heme uptake system (VF1106)	SPY_RS07480	N/A	N/A	WP_010922616	N/A	heme-binding protein	VFG044108	N/A	1[N/A]	1[N/A]	1[N/A]	1[N/A]	1[N/A]	1[N/A]	1[N/A]	1[N/A]	1[N/A]	1[N/A]	1[N/A]	1[N/A]	1[N/A]	1[N/A]	1[N/A]	1[N/A]	1[N/A]	1[N/A]	1[N/A]	1[N/A]	1[N/A]	1[N/A]	1[N/A]	1[N/A]	1[N/A]	1[N/A]	1[N/A]	1[N/A]	1[N/A]	1[N/A]	1[N/A]	1[N/A]	1[N/A]	1[N/A]	1[N/A]	1[N/A]	1[N/A]	1[N/A]	1[N/A]	1[N/A]
Nutritional/Metabolic factor	PsaA (VF0151)	psaA	mtsA	N/A	WP_004218965	Metal ABC transporter substrate-binding lipoprotein	manganese ABC transporter manganese-binding adhesion liprotein	VFG019036	wgMLST-00047380	1[1]	1[54]	1[7]	1[7]	1[1]	1[1]	1[41]	1[54]	1[7]	1[63]	1[29]	1[17]	1[1]	1[16]	1[1]	1[63]	1[1]	1[9]	1[1]	1[1]	1[29]	1[16]	1[1]	1[1]	1[1]	1[*245]	1[47]	1[12]	1[7]	1[1]	1[12]	1[63]	1[17]	1[16]	1[1]	1[16]	1[16]	1[1]	1[217]	1[16]
Others	GRAB (VF0254)	grab	N/A	N/A	WP_002989298	N/A	protein GRAB (protein G-related alpha 2M-binding protein)	VFG005271	N/A	1[N/A]	1[N/A]	1[N/A]	1[N/A]	1[N/A]	1[N/A]	0[N/A]	1[N/A]	1[N/A]	0[N/A]	0[N/A]	0[N/A]	1[N/A]	1[N/A]	1[N/A]	0[N/A]	1[N/A]	1[N/A]	1[N/A]	1[N/A]	0[N/A]	1[N/A]	1[N/A]	1[N/A]	1[N/A]	1[N/A]	0[N/A]	1[N/A]	1[N/A]	1[N/A]	1[N/A]	0[N/A]	0[N/A]	1[N/A]	1[N/A]	1[N/A]	0[N/A]	1[N/A]	0[N/A]	1[N/A]
Stress survival	Trigger factor (VF1056)	tig/ropA	ropA	trigger factor	WP_011054989	Trigger factor	trigger factor	VFG005535	wgMLST-00047068	1[5]	1[15]	1[7]	1[7]	1[5]	1[5]	1[4]	1[15]	1[7]	1[98]	1[27]	1[15]	1[5]	1[22]	1[15]	1[98]	1[5]	1[9]	1[5]	1[5]	1[27]	1[22]	1[5]	1[5]	1[5]	1[7]	1[13]	1[3]	1[7]	1[5]	1[3]	1[98]	1[15]	1[22]	1[5]	1[22]	1[50]	1[5]	1[*298]	1[22]
[truncated: 7 more columns]

## Sheet: Notes and abbreviations
Samples tab	Lineage [M1uk/M1global] as determined by the presence/abscence of 27 M1uk-specific SNPs in emm1 isolates [https://doi.org/10.1016/S1473-3099(19)30446-3]. Emm type and subtype by CDC emm_typer [https://github.com/BenJamesMetcalf/GAS_Scripts_Reference], MLST sequence type by mlst [https://github.com/tseemann/mlst], anitmicrobial resistance genes by AMRFinderPlus [https://github.com/ncbi/amr].
Virulence profiles tab	Virulence profiles indicate gene presence/abscence (0/1) as determined by ABRricate [https://github.com/tseemann/abricate] and the virulence factor database [https://pubmed.ncbi.nlm.nih.gov/26578559/] and allele information (allele number/LNF/ALM/ASM in square brackets) from chewBBACA [https://github.com/B-UMMI/chewBBACA] whole genome MLST.
Abbreviations	N/A: not available, nd: not determined, LNF: locus not found, ALM: allele larger than mode, ASM: allele smaller than mode
